# Supplementary material for: Efficacy of pyramiding elite alleles for dynamic development of plant height in common wheat
Source: Mol Breed. 2013 Jun 6;32(2):327–38. doi: 10.1007/s11032-013-9873-5 (PMC3748324; doi:10.1007/s11032-013-9873-5)
Supplement: Supplementary file 1 — Backcross introgression lines (BILs) in Population 1 (XLS 30 kb) [file 11032_2013_9873_MOESM1_ESM.xls]

## Sheet: Supplementary Table S1
	Supplementary Table S1 Backcross introgression lines (BILs) in Population 1
	No.	BIL	Generation	No.	BIL	Generation
	1	(Jinmai 47 × Lumai 14) × Jinmai 47	BC3F5	35	(Lumai 14 × Dan R8043) × Lumai 14	BC3F3
	2	(Jinmai 47 × PANDAS) × Jinmai 47	BC3F4	36	(Lumai 14 × Jinmai 39) × Lumai 14	BC3F3
	3	(Jinmai 47 × SALGEMMA) × Jinmai 47	BC3F4	37	(Lumai 14 × Hanxuan 12) × Lumai 14	BC3F3
	4	(Jinmai 47 × Gaoyou 504) × Jinmai 47	BC3F5	38	(Lumai 14 × Jimai 32) × Lumai 14	BC3F3
	5	(Jinmai 47 × Shanyou 225) × Jinmai 47	BC3F5	39	(Lumai 14 × Changle 5) × Lumai 14	BC3F3
	6	(Jinmai 47 × Xiaoyan 54) × Jinmai 47	BC3F5	40	(Lumai 14 × Luohan 2) × Lumai 14	BC2F3
	7	(Jinmai 47 × Zhongyou 9507) × Jinmai 47	BC3F5	41	(Lumai 14 × 04-135) × Lumai 14	BC2F4
	8	(Jinmai 47 × Jinmai 17) × Jinmai 47	BC3F3	42	(Lumai 14 × Pingyang 348) × Lumai 14	BC3F2
	9	(Jinmai 47 × Jinmai 39) × Jinmai 47	BC3F3	43	(Lumai 14 × Mazhamai) × Lumai 14	BC3F2
	10	(Jinmai 47 × Changle 5) × Jinmai 47	BC3F3	44	(Lumai 14 × Dali 1) × Lumai 14	BC3F2
	11	(Jinmai 47 × Zhongzuo 60064) × Jinmai 47	BC3F3	45	(Lumai 14 × Yunhan 2028) × Lumai 14	BC3F2
	12	(Jinmai 47 × Yanzhanyihao) × Jinmai 47	BC2F4	46	(Lumai 14 × Yumai 2) × Lumai 14	BC2F4
	13	(Jinmai 47 × Jinguang) × Jinmai 47	BC3F2	47	(Lumai 14 × Jingdong83 dong65) × Lumai 14	BC2F4
	14	(Jinmai 47 × 9th-46) × Jinmai 47	BC3F2	48	(Lumai 14 × Zaosui 21) × Lumai 14	BC2F4
	15	(Jinmai 47 × Xiaoshan 8) × Jinmai 47	BC3F3	49	(Lumai 14 × Linhan 935) × Lumai 14	BC2F4
	16	(Jinmai 47 × Dan R8194) × Jinmai 47	BC3F3	50	(Lumai 14 × Weimai 4) × Lumai 14	BC3F2
	17	(Jinmai 47 × Jinmai 44) × Jinmai 47	BC2F4	51	(Lumai 14 × JIngdong83 dong65) × Lumai 14	BC3F3
	18	(Jinmai 47 × Hongliang 4) × Jinmai 47	BC3F3	52	(Lumai 14 × Zaosui 65) × Lumai 14	BC3F3
	19	(Jinmai 47 × Jingdong83 dong65) × Jinmai 47	BC3F3	53	(Lumai 14 × Shanhan 8675) × Lumai 14	BC3F3
	20	(Jinmai 47 × Pingyang 348) × Jinmai 47	BC3F2	54	(Lumai 14 × Yumai 18) × Lumai 14	BC3F3
	21	(Jinmai 47 × Jing 411) × Jinmai 47	BC3F2	55	(Lumai 14 × Lumai 19) × Lumai 14	BC3F3
	22	(Jinmai 47 × Lumai 19) × Jinmai 47	BC3F2	56	(Lumai 14 × Zhongzuo 60115) × Lumai 14	BC3F4
	23	(Jinmai 47 × Shanhan 8675) × Jinmai 47	BC3F2	57	(Lumai 14 × Jinmai 17) × Lumai 14	BC3F2
	24	(Jinmai 47 × Hanxuan 12) × Jinmai 47	BC2F4	58	(Lumai 14 × 9th-24) × Lumai 14	BC3F2
	25	(Jinmai 47 × Yumai 2) × Jinmai 47	BC2F3	59	(Lumai 14 × Jinmai 33) × Lumai 14	BC2F3
	26	(Jinmai 47 × Ji 92-5203) × Jinmai 47	BC3F2	60	(Lumai 14 × Jinmai 54) × Lumai 14	BC3F5
	27	(Jinmai 47 × Hanxuan 10) × Jinmai 47	BC2F4	61	(Yumai 18 × Changle 5) × Yumai 18	BC3F3
	28	(Jinmai 47 × Beijing 837) × Jinmai 47	BC3F3	62	(Yumai 18 × Beijing 837) × Yumai 18	BC3F3
	29	(Jinmai 47 × Linhan 935) × Jinmai 47	BC3F3	63	(Yumai 18 × Jingxuan 25) × Yumai 18	BC3F2
	30	(Lumai 14 × Zhongyou 9507) × Lumai 14	BC3F3	64	(Yumai 18 × Jinmai 54) × Yumai 18	BC3F2
	31	(Lumai 14 × Hongliang 4) × Lumai 14	BC3F3	65	(Yumai 18 × Hanxuan 12) × Yumai 18	BC3F2
	32	(Lumai 14 × Jingnong 79-15) × Lumai 14	BC3F3	66	(Yumai 18 × 04-67) × Yumai 18	BC3F2
	33	(Lumai 14 × Dan R8108) × Lumai 14	BC3F3	67	(Yumai 18 × Jimai 32) × Yumai 18	BC3F3
	34	(Lumai 14 × Nongda 146) × Lumai 14	BC3F3	68	(Yumai 18 × Pingyang 348) × Yumai 18	BC3F3
