# Supplementary material for: Efficacy of pyramiding elite alleles for dynamic development of plant height in common wheat
Source: Mol Breed. 2013 Jun 6;32(2):327–38. doi: 10.1007/s11032-013-9873-5 (PMC3748324; doi:10.1007/s11032-013-9873-5)
Supplement: Supplementary file 3 — Candidate SSR markers for association mapping in Population 1 (XLS 26 kb) [file 11032_2013_9873_MOESM3_ESM.xls]

## Sheet: Supplementary Table S3
Supplementary Table S3 Candidate SSR markers for association mapping in Population 1
No.	Marker	Chr.	Site (cM)
1	Xgwm498	1B	31.1
2	Xgwm18	1B	33.6
3	Xgwm11	1B	34.3
4	Xwmc416	1B	43.5
5	Xgwm403	1B	49.6
6	Xwmc470	2D	37.1
7	Xbarc168	2D	46.7
8	Xgwm249	2D	63.6
9	Xwmc18	2D	63.7
10	Xcfd116	2D	65.8
11	Xwmc144	2D	67.1
12	Xgwm157	2D	73.1
13	Xcfd233	2D	78.8
14	Xbarc228	2D	81
15	Xwmc349	4B	40.6
16	Xgwm664	4B	41.5
17	Xgwm6	4B	43.4
18	Xbarc109	4B	45.9
19	Xcfd23	4D	32.9
20	Xgwm192	4D	34.5
21	Xwmc331	4D	42.9
22	Xwmc399	4D	54
23	Xcfd84	4D	66.7
24	Xgwm179	5A	139.8
25	Xgwm410	5A	166.7
26	Xwmc396	7B	67.3
27	Xgwm213	7B	68.2
28	Xgwm131	7B	80.5
29	Xwmc517	7B	92.5
