# Supplementary material for: Efficacy of pyramiding elite alleles for dynamic development of plant height in common wheat
Source: Mol Breed. 2013 Jun 6;32(2):327–38. doi: 10.1007/s11032-013-9873-5 (PMC3748324; doi:10.1007/s11032-013-9873-5)
Supplement: Supplementary file 4 — SSR markers for evaluating population structure of Population 1 (XLS 26 kb) [file 11032_2013_9873_MOESM4_ESM.xls]

## Sheet: Supplementary Table S4
Supplementary Table S4 SSR markers for evaluating population structure of Population 1
No.	Marker	Chr.	Site (cM)
1	Xgwm357	1A	51.6
2	Xgwm135	1A	60.7
3	Xgwm124	1B	64.1
4	Xgwm337	1D	48.4
5	Xgwm232	1D	107
6	Xgwm515	2A	51.7
7	Xgwm294	2A	76.3
8	Xgwm148	2B	46.5
9	Xgwm102	2D	48.2
10	Xgwm155	3A	84.9
11	Xgwm5	3A	44.9
12	Xgwm285	3B	60.9
13	Xgwm247	3B	141.5
14	Xgwm383	3D	19.7
15	Xgwm645	3D	34.6
16	Xgwm160	4A	78.9
17	Xgwm610	4A	12.1
18	Xgwm194	4D	82
19	Xgwm165	4D	38.3
20	Xgwm186	5A	64.4
21	Xgwm540	5B	59
22	Xgwm499	5B	75.1
23	Xgwm292	5D	65.4
24	Xgwm358	5D	26.2
25	Xgwm570	6A	50.5
26	Xgwm219	6B	59.3
27	Xgwm469	6D	25.2
28	Xgwm537	7B	35.2
29	Xgwm428	7D	135.9
