# Supplementary material for: Efficacy of pyramiding elite alleles for dynamic development of plant height in common wheat
Source: Mol Breed. 2013 Jun 6;32(2):327–38. doi: 10.1007/s11032-013-9873-5 (PMC3748324; doi:10.1007/s11032-013-9873-5)
Supplement: Supplementary file 5 — Conditional phenotypic values for plant height of Population 1 during three growth periods and unconditional plant height at flowering (XLS 24 kb) [file 11032_2013_9873_MOESM5_ESM.xls]

## Sheet: Supplementary Table S5
	Supplementary Table S5 Conditional phenotypic values for plant height of Population 1 during three growth periods and unconditional plant height at flowering
	Plant height	Mean ± SD (cm)	CV (%)	Min. (cm)	Max. (cm)
	PH1	57.0 ± 5.3	9.2	43.1	69.8
	PH2	70.8 ± 4.8	6.8	62.1	84.1
	PH3	82.4 ± 8.4	10.2	68.9	108
	S4	82.4 ± 13.2	16	60	118
	PH1, PH2 and PH3: conditional plant heights in three periods; S4: plant height at flowering.
