# Supplementary material for: Efficacy of pyramiding elite alleles for dynamic development of plant height in common wheat
Source: Mol Breed. 2013 Jun 6;32(2):327–38. doi: 10.1007/s11032-013-9873-5 (PMC3748324; doi:10.1007/s11032-013-9873-5)
Supplement: Supplementary file 6 — Unconditional plant height of 262 accessions at maturity stage (XLS 24 kb) [file 11032_2013_9873_MOESM6_ESM.xls]

## Sheet: Supplementary Table S6
	Supplementary Table S6 Unconditional plant height of 262 accessions at maturity stage
	Environment	Mean ± SD (cm)	CV (%)	Min. (cm)	Max. (cm)
	E1	83.7 ± 16.6	19.9	42.6	125.8
	E2	88.1 ± 17.9	20.3	45.4	132.2
	E3	86.3 ± 18.2	21	48.8	123.2
	E4	82.2 ± 17.5	21.3	45.4	124.2
	E5	74.8 ± 13.8	18.5	45.6	108.2
	E6	89.2 ± 17.0	19	53.2	124.4
	E7	79.5 ± 16.5	20.8	45	121
	E8	91.1 ± 18.4	20.2	52.6	131.4
	E1, E2, E3, E4, E5, E6, E7, E8 indicate the environment of Changping in 2009 under DS, Changping in 2009 under WW, Shunyi in 2009 under DS, Shunyi in 2009 under WW, Changping in 2010 under DS, Changping in 2010 under WW, Shunyi in 2010 under DS, Shunyi in 2010 under WW respectively.
